# Supplementary material for: Regional Characteristics of the Second Wave of SARS-CoV-2 Infections and COVID-19 Deaths in Germany
Source: Int J Environ Res Public Health. 2021 Oct 12;18(20):10663. doi: 10.3390/ijerph182010663 (PMC8535595; doi:10.3390/ijerph182010663)
Supplement: Supplementary file 1 [file ijerph-18-10663-s001.zip]

Archive with 1 entries (1 files):
- ijerph-1377036-supplementary.pdf
